# Supplementary material for: Multivariate analysis of the effect of Chalazia on astigmatism in children
Source: BMC Ophthalmol. 2022 Jul 17;22:310. doi: 10.1186/s12886-022-02529-1 (PMC9288703; doi:10.1186/s12886-022-02529-1)
Supplement: Supplementary file 1 — Additional file 1. [file 12886_2022_2529_MOESM1_ESM.xlsx]

## Sheet: 右眼
姓名	性别	年龄	就诊时间	持续时间（天）	右上外	右上外	右上中	右上中	右上内	右上内	右下外	右眼下外	右眼下中	右眼下中	右眼下内	右眼下内	散光	轴向	类型
张骏阳	1	3岁11月	2016-10-29	15											4	4	2	91	1
张皓轩	1	2岁9月	2017-01-04	60			2	3									0.75	146	1
袁钰馨	2	1岁9月	2016-11-03	复诊							5	5					1.5	35	1
谭宜萱	2	44467	2016-11-29	7	5	5											1.75	105	1
陈宥熹	1	2岁3月	2016-12-26	15			2	2									0.75	105	1
苏语涵	2	1岁4月	2016-10-31	7					3	3							2.5	94	1
董一燃	2	1岁4月	2016-11-25	120			3	3					3	3			1	60	1
刘乐琦	2	2岁9月	2017-02-01	15	1	1											0.5	89	1
李梓铭	1	1岁5月	2016-07-16	15			3	3									1.25	108	1
杨夏蓓	2	2岁4月	2016-09-24	30			5	4									1.75	90	1
蒋谨如	2	1岁9月	2017-03-19	180			1	1									0.5	18	1
廖思琪	2	2岁1月	2017-04-11	30			2	2					2	2			1.75	90	1
文轩樾	1	3岁2月	2017-03-15	15			1	1									0.75	110	1
赖一诺	2	1岁3月	2016-09-04	30									3	3			0.5	30	1
陈贝怡	2	2岁2月	2017-04-10	15	4	4											1.75	90	1
陈正豪	1	2岁10月	2017-03-31	60					3	3							0.5	87	1
夏靖博	1	3岁	2016-12-20	60	2	2	2	2	2	2							1.25	1.25	1
孙裔博	1	5岁1月	2016-07-05	7									7	5			0.5	130	1
张诗涵	8	4岁8月	2016-10-05	7							2	2					0.5	101	1
黄星绮	2	2岁2月	2017-02-03	7							1	1	1	1	1	1	1.5	88	1
宋俊涵	2	2岁1月	2016-07-16	7					4	3							0.25	87	1
唐乙欢	1	4岁10月	2016-07-20	20							2	2					0.5	55	1
石仁旭	1	5岁5月	2017-05-05	1									2	2			0.5	75	1
辛沼彤	2	1岁11月	2016-08-23	20			4	4									0.5	141	1
谭茹熙	2	2岁5月	2017-02-11	365			2	2									0.75	73	1
汤晨恩	2	2岁	2016-07-21	60	2	2											0.25	111	1
陈香伊	2	3岁3月	2016-09-17	复诊							2	2					0.5	90	1
李玥可	2	2岁1月	2016-11-15	30			2	2									0.25	27	1
陈紫菱	2	1岁9月	2016-11-04	20					1	1							0.25	65	1
罗楠蔓诺	2	3岁2月	2016-08-23	365											2	2	0.5	39	1
黄乙珊	2	2岁4月	2017-03-19	20	2	2											0.25	49	1
黄馨玥	2	1岁2月	2017-04-20	7			2	2									1	177	1
聂骏豪	1	1岁11月	2017-02-19	30			2	2	1	1							0.75	72	1
徐思琪	1	1岁3月	2017-05-02	180			2	2									0.75	161	1
王若溪	2	2岁1月	2016-12-09	3			2	2							2	2	0.25	142	1
吴馨悦	2	2岁1月	2017-03-06	120			1	1									0.5	175	1
季诗曼	2	2岁2月	2017-01-22	180			2	2									0.75	80	1
李婉婷	2	2岁1月	2017-02-11	180					2	2							1.75	3	1
蒋雨岑	2	1岁5月	2016-11-10	4			5	4									1.75	173	1
佘雨洋	1	1岁3月	2016-08-14	30					2	2							1.75	130	1
贺钰洛	女	2岁3月	2016-07-06	90					1	1			1	1	1	1	1	15	1
赵文瑞	2	2岁5月	2016-12-30	60					1	1	2	2					0.5	61	1
陈飞扬	1	2岁9月	2016-08-28	20			1	1					1	1	1	1	0.5	176	1
柳嘉芃	1	5岁2月	2017-01-31	7							1	1					0	0	1
刘雨桐	1	1岁	2016-11-22	20			2	2									1.25	114	1
左诗雯	2	2岁5月	2017-04-11	15					1	1							0.5	139	1
王媛媛	2	2岁	2016-06-23	30					2	2	3	3	2	2			0.5	78	1
周芯朵	2	4岁6月	2016-08-11	5	2	2											0.75	80	1
梅思琪	2	3岁6月	2017-04-16	180			1	1	1	1			3	3			1.25	1.25	1
李梓萱	2	2岁9月	2017-02-14	7	3	3											0.75	76	1
彭雅昕	2	2岁8月	2016-11-25	2											2	2	0.75	155	1
赵凡萱	2	1岁5月	2017-04-29	20			5	5									1	172	1
廖率轲	1	4岁3月	2016-11-23	210			3	2			1	1					0.75	65	1
彭春豪	1	1岁7月	2016-11-19	7					2	2							0.75	139	1
王橙	男	4岁	2016-07-16	15					1	1							1.25	155	1
卢妍希	2	2岁5月	2016-12-18	15											2	2	0.5	85	1
杜金雨	1	2岁6月	2016-07-14	20					3	3							0.25	140	1
邱俊睿	1	4岁11月	2016-11-25	60					1	1	1	1					0	0	1
龙思娴	2	4岁10月	2016-11-16	15			4	3					1	1			0.5	115	1
聂靖航	1	2岁6月	2016-08-05	7	2	2											0.75	97	1
张嘉馨	2	2岁2月	2016-11-08	30					2	2					3	3	0.5	77	1
万筱雅	2	2岁10月	2016-11-15	60	2	2											0	0	1
郭宥	1	2岁8月	2016-12-24	30					2	2					2	2	1	87	1
任浚鑫	1	1岁1月	2016-12-05	7					1	1					1	1	2.25	90	1
黄晨宸	1	3岁9月	2017-05-02	1									1	1			0.5	80	1
乔俊涵	1	4岁	2016-09-09	7					2	2							0.5	0.5	1
唐颢甜	2	4岁3月	2016-08-22	3			5	4									0.5	105	1
吕芯瑶1	2	4岁2月	2016-07-03	7											5	3	0.75	95	1
郑云麒	1	2岁7月	2016-08-08	1					6	5							1	52	1
张恩豪	1	1岁8月	2017-04-26	60			4	4									2	104	1
冉心妍	2	3岁8月	2017-04-08	60					3	3					3	3	2	105	1
张铭涵	2	44340	2017-05-02	30			2	2									1.25	101	1
万筱雅	2	2岁7月	2016-08-06	30	2	2			2	2							0.5	80	1
韩宜芹	2	2岁	2016-08-16	365			5	3					2	2			2.25	86	1
陈彦铮	1	2岁4月	2016-09-08	30					2	2					2	2	0.25	65	1
李思涵	2	4岁5月	2017-05-02	180							2	2			4	4	1.5	75	1
李春朵	2	1岁5月	2016-09-17	复诊			3	3					3	3			1	112	1
徐晨曦	2	2岁5月	2016-11-20	60			1	1									0.25	153	1
吴荣凯	1	2岁2月	2016-08-14	2					1	1					1	1	1.5	107	1
郝世豪	1	1岁7月	2016-11-05	120	2	2			2	2			2	2			0.25	174	1
刘熙月	2	4岁1月	2016-11-04	30	3	3			1	1							3	90	1
罗昕阳	1	1岁10月	2017-04-18	4	3	3											2.5	95	1
曾春霖	1	4岁2月	2017-04-04	15			3	3									2.5	100	1
邱子航	1	2岁11月	2016-12-25	180			2	2									1.5	80	1
李艾	2	4岁9月	2016-07-28	15			4	4									1	85	1
秦泽萱	2	2岁2月	2017-04-25	30			3	3					1	1			1.75	128	1
高语彤	2	3岁3月	2016-11-15	复诊			3	3									1.5	75	1
杨庭熙	1	2岁8月	2016-12-03	10			6	6									1.75	120	1
王思涵	2	4岁8月	2016-10-29	60					2	2	3	2					0.25	85	1
伍恩桐	2	3岁2月	2016-07-11	7	3	3											1	95	1
冉许辰	1	2岁1月	2016-11-20	60			2	2									0.5	97	1
秦浩天	1	3岁10月	2016-07-09	20											2	1	0.5	108	1
李秦满	1	3岁4月	2016-07-09	30					2	2							0	0	1
刘美鑫	2	2岁2月	2016-07-21	60					2	2							1.25	93	1
康钧博	1	2岁6月	2016-11-15	7					1	1							0.5	106	1
方雨辰	2	2岁7月	2016-08-11	7	6	5											0.5	104	1
张瀚月	2	4岁9月	2017-04-24	复诊	2	2											2.25	90	1
李梓萱	2	3岁10月	2017-02-14	复诊									5	5			1.5	80	1
廖尉言	2	3岁4月	2016-08-20	60					2	2							1.75	95	1
彭靖懿	2	2岁11月	2016-07-26	7	2	2											1	96	1
李子乔	1	5岁7月	2017-01-22	1					4	3							1	70	1
王韵曦	2	1岁5月	2016-11-11	30	3	2			2	2			5	4			0.75	76	1
沈渝	2	3岁8月	2016-07-13	30			2	2					2	2			0.5	110	1
梁若墁	2	5岁4月	2017-04-05	3											5	5	0.5	105	1
田哲言	1	2岁11月	2016-11-02	复诊					1	1					2	2	0.25	105	1
陈俊锜	2	2岁3月	2016-07-15	10			3	3									1	114	1
黄成城	1	4岁11月	2017-02-20	30											5	5	0.25	115	1
冉博杨	1	5岁9月	2016-08-31	15	5	5											0.5	175	1
李彦彤	2	4岁8月	2017-04-13	复诊			1	1	1	1							0.5	20	1
何楚函	2	5岁11月	2016-07-14	10							2	2					0.5	25	1
武瀚	1	5岁9月	2017-04-25	30					4	3					1	1	0.75	65	1
幸彦彤	2	3岁11月	2017-04-08	180					5	4					4	4	1.5	80	1
李宇航	1	4岁5月	2017-04-01	30	3	3											0	0	1
李诗颖	2	3岁8月	2016-12-26	7			2	2									0.25	0.25	1
张晓曼	2	3岁7月	2016-11-08	15					2	2							0.5	0.5	1
田雨农	2	3岁10月	2016-07-10	30					2	2							0.75	0.75	1
腾俊铭	1	4岁	2016-12-20	10	3	3											0.5	100	1
于彤蕊	2	44386	2017-05-03	120			2	2									0.5	116	1
张曦月	2	2岁11月	2016-11-13	15			5	4					2	2			1	150	1
廖梓涵	2	4岁5月	2016-12-13	30					1	1			2	2			0	0	1
涂瀛心	2	4岁8月	2016-08-28	5									2	2			0	0	1
漆欣阳	1	3岁1月	2017-04-01	复诊					5	5							0.5	0.5	1
朱梓桐	2	4岁1月	2016-06-26	60											5	4	0.5	0.5	1
刘峻瑜	1	3岁8月	2016-11-15	30					4	4							0.75	0.75	1
覃薇洁	2	5岁11月	2017-01-22	15									10	9	1	1	1	170	1
汪师瑶	2	5岁	2016-08-28	60			4	3			2	2					1	1	1
高一馨	2	4岁	2017-04-13	180					2	2							0.75	40	1
李垠烨	2	3岁9月	2016-11-16	90					1	1	1	1		1	1	1	2.25	90	1
范雅涵	2	4岁5月	2017-02-25	7					2	2							2	90	1
陈渝雯	2	5岁5月	2016-11-07	4	1	1											0	0	1
刘博林	2	3岁3月	2016-11-17	4					2	2							1	1	1
刘锦睿	1	2岁	2016-06-26	120											3	2	0.25	83	2
冯浩宇	1	2岁4月	2017-03-23	30	2	2											0.25	179	2
陈俊杰	1	4岁2月	2016-09-21	10			7	5									0.5	120	2
廖家亿	1	2岁9月	2016-07-27	15							8	5					0.5	142	2
张晨曦	2	1岁9月	2017-03-02	10			5	3					5	5			1.25	112	2
夏可欣	2	2岁6月	2016-12-25	30							3	3					1	157	2
汪语晨	女	2岁9月	2016-06-21	30									8	7			0.75	16	2
杨秣	1	1岁3月	2016-12-13	60			4	3									0.25	105	2
伍紫涵	2	44529	2016-09-13	30			7	3									1.5	74	2
程亦恒	1	1岁10月	2017-04-16	30					2	2							1.25	178	2
王韵瑶	2	1岁9月	2016-10-03	30					10	5	5	4					1.5	96	2
罗壹	2	2岁2月	2016-08-11	1									1	1	2	1	1.5	142	2
李振瑜	1	2岁2月	2016-08-17	30									5	2			0.25	73	2
刘若曦	2	1岁2月	2016-08-03	340	5	3											1	156	2
唐艺菡	2	5岁6月	2016-11-02	60	2	2					2	2					0.75	85	2
李云飞	1	2岁10月	2017-03-14	120			4	2									0.5	180	2
王睿	1	2岁6月	2016-12-09	30									10	5			0.5	4	2
彭一航	1	5岁6月	2016-09-11	20							10	6					0.75	80	2
王紫暄	2	2岁6月	2016-07-28	10			9	6									1.25	145	2
何佳妤	2	2岁10月	2016-09-24	183			3	2									0.25	114	2
龙裕海	1	5岁2月	2017-01-31	150			2	2									0	0	2
李龙浩	1	3岁10月	2016-11-26	180							4	3					1.25	95	2
黎佳乐	1	2岁3月	2016-09-11	30	4	2											1	94	2
李梓豪	1	1岁3月	2016-09-21	15									10	5			0.75	109	2
谭欣怡	2	3岁11月	2016-07-09	180							10	5					1	95	2
汪蔓	2	5岁4月	2016-08-06	7	2	2					2	2					0.75	75	2
张艺轩	1	3岁4月	2017-01-15	180			1	1									0	0	2
邹嘉怡	2	2岁8月	2016-08-16	30							5	2					0.75	107	2
谢鑫辰	1	2岁4月	2016-12-20	60			2	2									0.5	100	2
杨亿程	男	1岁4月	2017-02-20	60							3	2					1	87	2
袁翌宸	1	2岁9月	2016-09-11	60			6	3									1.75	90	2
易世成	1	1岁	2016-09-24	15			3	2									2.25	92	2
谭奕辰	1	2岁2月	2016-06-23	15									10	8			2.5	86	2
易成熙	1	1岁7月	2017-01-31	60			7	5									2.25	84	2
谢安琪	2	1岁8月	2016-07-18	30			10	5									1.75	111	2
骆梓赟	2	2岁9月	2016-06-29	7			7	5									0.75	131	2
伍彦熹	2	3岁9月	2016-12-01	15									3	3			0.5	100	2
常贵杰	1	5岁1月	2016-07-15	20			3	3									1.25	105	2
郑语薇	2	3岁9月	2016-07-18	复诊							5	3					0.5	140	2
刘俊豪	1	3岁3月	2016-11-25	30											7	5	0.5	75	2
肖俊希	男	3岁7月	2016-06-21	30			5	3									0	0	2
饶钦予	2	4岁1月	2016-07-12	10							3	3					0	0	2
石永祺	2	3岁8月	2016-07-10	7			5	4									0.5	0.5	2
翟韵悠	2	3岁1月	2017-01-07	180			6	6									0.75	0.75	2
谢艳茹	2	1岁11月	2016-07-05	30							2	2					0.75	101	8
朱倩瑶	2	4岁4月	2016-07-05	7			3	3					1	1	1	1	0.75	170	9
程诗涵	2	2岁5月	2016-10-05	90	2	2											0.5	95	11
何思阳	12	2岁7月	2016-10-16	30			2	3									0.75	90	14
彭于格	2	5岁8月	2016-07-06	4					7	5							0.5	85	19
贾颢阳	1	2岁3月	2016-07-06	90	2	2			1	1							0.25	0.25	21
代昕昊	1	4岁7月	2016-07-02	60					6	4							0	0	22
冯欣	2	3岁4月	2016-06-29	复诊									4	3	4	3	0.75	16	25
陈靖博	23	3岁	2016-09-07	复诊			2	2									0	0	25
梁自彬女	2	3岁2月	2016-09-07	4			3	3									1.25	70	26
陈礼彦	1	3岁1月	2016-06-21	5			1	1					3	2			0.25	105	26
邓宇浩	27	3岁6月	2016-09-13	30											2	2	2.25	85	29
田芮馨	2	1岁10月	2016-09-13	60									3	3	1	1	1	178	30
周钰程	29	1岁1月	2016-09-13	15			2	2									1.25	90	31
李浩林	30	3岁4月	2016-09-13	90			1	1									0.75	163	32
郑芸曦	2	4岁1月	2016-09-13	30			3	3									1.5	95	34
柳永渝	1	3岁11月	2016-09-19	7									2	2			1.5	95	37
邹淼萱	2	1岁5月	2016-09-19	30			2	2									1	96	38
黄娅囡	2	5岁9月	2016-09-19	复诊	8	5											0.75	85	39
翟伊涵	2	4岁2月	2016-09-11	7			2	2									0.5	0.5	40
桂月涵	2	2岁5月	2016-09-14	7									2	2			0.75	87	41
牛妍兮	2	3岁	2016-06-16	30			2	1					3	2			0.5	85	44
尹玺豪	1	1岁4月	2016-08-23	60											2	2	0.75	89	44
尹玺豪1	1	1岁5月	2016-09-16	60			3	3	2	2							1	86	44
杜欣然	2	1岁8月	2016-06-24	30					2	2					1	1	1.5	80	47
李江鹏	男	2岁	2016-06-28	180	3	2			1	1			1	1	1	1	0.75	93	大2小1
吴宜瞳	2	1岁7月	2016-07-06	60	2	2	3	3			1	1	1	1	1	1	75	144	大2小1
刘家铭	1	1岁11月	2016-11-10	90	3	3			2	2					2	2	2.5	99	大2小1
邹浩阳	男	1岁4月	2017-04-10	60	1	1	1	1	1	1	3	3					0.75	88	大2小1
申语晨	女	1岁9月	2017-02-14	90	2	2			2	2	3	3	2	2			1.75	125	大2余1
田雅煊	2	2岁9月	2016-07-04	20	3	2	3	2	2	2	3	2			2	2	0.5	47	内1余2
杜金雨	男	3岁4月	2017-05-09	7			4	4									1.5	100	肉芽肿
蒋昊辰	男	2岁7月	2017-03-15	90									4	3			0.75	99	肉芽肿
程子蕴	男	1岁11月	2017-03-31	60							5	3					1	90	肉芽肿
马芃芃	女	2岁6月	2017-02-15	60							5	3			3	2	1	107	肉芽肿
游钰颖	女	3岁1月	2017-05-02	3					4	4							0.25	40	肉芽肿
卢艺馨	2	2岁8月	2016-11-13	15			2	2	8	5							1.75	77	上1下2
罗乐	男	3岁	2017-02-11	365					1	1	7	6					0	0	上1下2
缪馨雨	2	2岁6月	2017-04-17	20	1	1			1	1	5	3					0.75	92	上1下2
王一涵	1	3岁3月	2016-07-02	30					2	2					8	3	0.5	130	上1下2
李雨晨	2	2岁2月	2016-09-21	20			4	3			3	3					1.5	92	上2下1
王宇航	男	2岁3月	2017-03-17	15			4	3					2	2			0.75	94	上2下1
车梓怡	女	1岁8月	2017-03-22	复诊			7	4					4	4			0.5	66	上2下1
冉睿轩	1	2岁1月	2016-12-07	20	4	3					1	1					1	92	上2下1
程紫轩	2	1岁2月	2016-09-01	60	4	4	3	2			4	2					0.5	116	上下外2中1
吴俊龙	1	3岁7月	2016-07-02	30	2	2	4	3					5	3			0.75	105	上中1余2
梁毅成	1	1岁10月	2016-06-21	90							4	2			2	2	0.75	178	外2内1
周庭骏	1	2岁	2016-06-22	15							4	2	1	1			1	92	外2内1
邓子濠	男	5岁3月	2016-06-24	30							4	4			2	2	2.25	85	外2内1
郑宛彤	2	1岁8月	2016-08-22	20			1	1			4	3			2	2	1.25	90	外2余1
刘怡乐	2	2岁4月	2017-04-01	60													0.75	80	无
王梓伊悦	2	2岁11月	2016-06-18	45													1.5	79	无
夏晨曦	2	2岁	2017-05-11	30													0.5	103	无
周子骞	1	2岁5月	2017-04-08	60													0.5	102	无
周耘西	2	2岁8月	2016-11-03	复诊													0.5	73	无
曾凡希	1	2岁3月	2016-09-16	4													2	90	无
张智晖	1	2岁	2016-08-11	7													0.5	92	无
段言睿	2	5岁4月	2016-08-16	1													0.5	90	无
刘伊珞	1	3岁7月	2016-07-07	1													0.25	90	无
何家蔓	2	3岁10月	2016-07-20	7													0.5	145	无
石运逸	1	2岁	2016-11-07	30													1	91	无
吕芯瑶	2	4岁2月	2016-06-18	45													0.75	95	无
廖艾希	2	3岁3月	2016-06-16	30													0.5	75	无
张馨予	2	1岁7月	2016-12-14	7													1.25	85	无
廖雨莹	2	2岁2月	2017-05-11	60													0.25	78	无
周文轩	男	2岁2月	2017-04-29	60													2.25	80	无
龚逸晨	1	1岁10月	2016-12-27	3													0.5	99	无
刘芮妤	2	44360	2016-07-22	3													2	85	无
张子涵	2	2岁8月	2016-06-21	7													1	85	无
姚雨彤	2	5岁2月	2017-04-14	60													0	0	无
聂琳轩	2	2岁7月	2016-11-11	30													1.5	81	无
周余帅	1	2岁4月	2016-12-18	10													0.5	58	无
饶思齐	1	44387	2016-08-29	4													2.25	93	无
罗洁洋	1	44436	2016-08-16	14													1	100	无
张馨语	2	1岁	2017-03-29	30													0.5	141	无
张铭恩	2	3岁7月	2016-07-07	30													0.75	50	无
刘昱彤	2	2岁	2016-07-10	180													1.5	85	无
胡坤灵	2	1岁5月	2016-08-05	30													2	88	无
彭子崎	1	4岁1月	2017-04-05	180													0.25	65	无
赵姝伊	2	1岁6月	2016-10-05	复诊													0.25	85	无
张溱铭	1	5岁2月		4													0.5	0.5	无
吕炎睿	男	5岁4月	2017-02-01	10													0.25	170	无
王若涵	2	4岁8月	2017-03-23	180													0	0	无
胡云哲	1	2岁10月	2016-08-06	10													0.5	148	无
李可欣	2	9月22	2016-11-20	10													0.5	74	无
李锦云	2	4岁9月	2017-02-01	30													0.5	0.5	无
黄小龙	1	1岁4月	2016-12-21	20													0.25	33	无
张虞晨	1	1岁10月	2017-05-05	2													0.5	99	无
欧阳豪伟	1	2岁2月	2017-02-22	30													0.25	13	无
杨瀚	1	2岁7月	2016-12-23	10													0.5	25	无
赵乐柠	2	2岁10月	2017-02-20	2													0.75	13	无
廖瑞欣	2	3岁1月	2017-01-07	7													2	10	无
王依琪	2	3岁4月	2017-01-14	30													0	0	无
常茹艺	2	44466	2016-06-23	7													1	67	无
霍至心	2	1岁	2016-12-16	7													0.5	96	无
杨娜之子	1	1岁	2017-05-09	4													0.25	83	无
弋林甫	1	2岁6月	2016-06-17	210													1	118	无
何芮彦	1	2岁5月	2016-10-02	7													0.5	28	无
鲍思绮	2	3岁3月	2016-11-03	2													0.75	30	无
刘菡悦	2	2岁6月	2016-07-10	2													0.75	85	无
陈随之	1	4岁10月	2016-07-09	7													0.5	110	无
刘璨熙	1	2岁7月	2016-09-08	7													0.25	50	无
周芮帆	1	1岁7月	2016-07-22	15													0.75	148	无
向子熠	2	2岁10月	2017-05-05	7													0	0	无
王一伊	2	2岁	2016-08-29	60													1	175	无
盛诗然	2	1岁3月	2017-04-01	30													0.25	174	无
雍姝娴	2	1岁5月	2016-11-15	60													0.5	84	无
王子洋	1	4岁7月	2016-11-01	1													0.75	10	无
王智陈	2	3岁6月	2016-08-14	15													0.75	25	无
刘羽羿	2	5岁10月	2016-08-11	10													0	0	无
王优静	2	2岁2月	2016-11-13	7													0.5	59	无
田欣语	女	4岁11月	2016-09-13	7													0	0	无
邓紫涵	2	4岁2月	2016-07-21	60													1.25	5	无
周泽熹	1	4岁1月	2016-09-14	4													0.5	120	无
王兴睿	1	1岁10月	2016-12-16	3													0.75	113	无
方语熙	女	2岁2月	2017-05-02	90													0.25	151	无
魏子茜	2	44396	2016-11-13	7													0.5	10	无
杨雨彤	2	2岁4月	2017-02-08	60													0.5	72	无
余薄霖	1	44287	2016-10-01	15													1	93	无
王韵婷	2	1岁5月	2016-09-09	7													1.5	180	无
陈俊淇	1	44354	2016-08-22	10													0.5	105	无
蒋雨涵	2	2岁3月	2016-10-22	15													0.25	121	无
何佳翼	2	2岁	2017-02-07	60													0.25	28	无
尹艺锦	2	1岁9月	2017-04-17	90													0.25	162	无
陈可	1	2岁5月	2017-03-01	15													0.5	75	无
任馨旖	2	4岁6月	2016-10-29	30													1	170	无
周泊菡	2	3岁7月	2016-07-06	90													0	0	无
张斯涵	2	1岁5月	2016-08-25	30													0.25	73	无
刘世豪	1	1岁8月	2016-08-05	30													0.75	159	无
何珉臣	1	44411	2016-08-18	20													0.25	11	无
杨欣诚	1	2岁5月	2016-06-26	1													0.5	82	无
王宇涵	1	2岁5月	2016-06-29	120													0.75	63	无
徐鸿心	女	1岁7月	2017-05-02	20													0.5	105	无
罗彧	1	1岁8月	2017-02-01	60													1	93	无
胡伯垚	2	2岁2月	2016-06-18	30													0.5	78	无
刘文栋	1	1岁11月	2016-09-17	30													0.5	97	无
刘峰睿	1	3岁1月	2016-07-07	7													0.75	85	无
佘米琦	2	3岁6月	2016-12-24	15													0.5	80	无
向渝辰逸	1	1岁10月	2016-11-10	15													0.75	115	无
许予涵	2	1岁2月	2016-08-14	30													0.75	6	无
张钰倪	女	2岁2月	2017-05-06	7													2	87	无
黄钰涵	1	1岁8月	2016-12-16	7													1	72	无
颜亭雨	2	4岁4月	2017-02-03	15													0.25	0.25	无
石明瀚	1	4岁4月	2016-11-25	180													0.5	120	无
李东阳	2	1岁1月	2016-12-30	10													0.25	152	无
查秋玥	2	2岁2月	2016-11-17	60													1.25	90	无
周钟利	2	1岁9月	2017-03-30	15													0.5	119	无
谢智颖	2	3岁1月	2016-09-10	15													0.75	71	无
李昊儿	2	1岁11月	2016-12-27	30													1	92	无
王紫墨	2	3岁11月	2016-10-04	120													1.75	1.75	无
王思淇	2	2岁4月	2016-11-01	90													0.75	98	无
牟魏与歌	1	44428	2016-06-17	5													0.5	60	无
安若素	2	4岁8月	2016-07-21	2													0.5	0.5	无
莫可	1	4岁2月	2016-11-11	1													0.5	125	无
张少钦	22	5岁4月	2016-09-07	4													1.5	90	无
代瑞汐	1	1岁11月	2017-04-24	15													2.25	80	无
王渝涵	2	2岁6月	2017-03-23	15													0.25	132	无
郭倾城	2	2岁5月	2016-11-29	2													1.25	142	无
马思涵	2	3岁1月	2017-05-09	10													0.25	163	无
曾廷恺	1	2岁9月	2016-11-23	30													0.75	86	无
姚雨欣	女	2岁8月	2017-02-20	120													0.75	113	无
彭荟曦	2	3岁11月	2016-07-28	10													1	180	无
李俊霖	10	1岁3月	2016-10-15	90													1.25	91	无
武俊秀	2	5岁6月	2017-02-01	7													0.5	95	无
朱可	1	3岁3月	2017-04-03	15													0.5	140	无
冯艺博	17	3岁1月	2016-08-31	30													1	65	无
邓清匀	1	1岁5月	2017-01-31	7													1	75	无
蒋盈盈	2	3岁2月	2016-08-21	4													1	85	无
蒲科翰	1	4岁	2016-11-13	复诊													1	1	无
程雨荨	2	3岁2月	2016-06-18	2													0.5	90	无
万美辰	2	1岁	2017-04-25	20													0.5	35	无
曹雅闲	2	1岁7月	2016-08-16	45													0.25	177	无
何纹利	2	44441	2016-08-10	90													1	86	无
黄诗芮	2	2岁4月	2017-03-29	7													0.25	61	无
柯泓宇	1	2岁9月	2017-03-07	30													0	0	无
陈妡彤	2	44343	2016-08-06	7													0.75	111	无
张钰倪	2	1岁11月	2017-02-01	120													1.5	90	无
蒋紫菡	女	2岁3月	2016-08-06	30													0.25	103	无
李梓豪	1	1岁4月	2016-11-16	4													1	96	无
李楚寒	18	1岁1月	2016-09-10	15													1.5	80	无
杨金平	1	1岁1月	2016-12-01	120													1	116	无
黄钰航	1	1岁1月	2016-09-13	120													0.25	30	无
张思琪	2	2岁11月	2016-11-22	7													0	0	无
李星驰	2	4岁	2016-09-08	15													1.5	85	无
宋琰烯	2	2岁11月	2016-11-02	15													2.25	80	无
邱诗妍	2	3岁2月	2016-08-14	7													0.75	65	无
高芮缇	2	2岁2月	2016-07-27	30													2.75	87	无
张思晗	2	4岁6月	2016-11-17	7													1	90	无
李艾佳	女	2岁4月	2017-05-11	60													0.5	90	无
王芷瑶	2	1岁1月	2016-12-13	30													1	83	无
龙彦羲	1	4岁	2016-11-25	7													1	80	无
雷心愿	1	2岁1月	2016-08-23	30													1.5	84	无
张翰文	1	3岁11月	2016-09-23	30													0.25	115	无
刘砺洋	1	3岁6月	2016-06-21	7													0.5	170	无
李旭原	1	4岁10月	2016-11-04	3													0.5	60	无
郭译	1	4岁6月	2016-09-13	1													0.5	60	无
张璐瑶	2	3岁6月	2017-03-11	180													0	0	无
傅诗淇	2	4岁10月	2016-09-16	1													0	0	无
闫雨菲	2	4岁10月	2016-12-23	2													0	0	无
宋柯馨	2	4岁1月	2016-12-23	3													0	0	无
冯琳涵	2	5岁10月	2016-09-19	7													0	0	无
罗彬熠	1	5岁10月	2017-03-07	15													0	0	无
唐英杰	1	5岁4月	2016-10-01	15													0	0	无
陈宏睿	1	3岁11月	2017-04-01	30													0.5	0.5	无
向心力	1	3岁4月	2016-06-17	3													0.25	102	无
张栎心	2	3岁	2016-07-23	20													0.25	120	无
马文尚贤	1	5岁1月	2016-10-22	20													0.75	65	无
颜亭雨	2	3岁9月	2016-06-27	120													0.5	0.5	无
屈佳蓉	2	4岁8月	2016-12-09	30													0.5	0.5	无
付迎春	2	3岁7月	2016-07-29	30													0.75	25	无
张杨洵	1	3岁5月	2016-06-17	15													0.5	65	无
李鸿	1	4岁6月	2017-02-14	90													0.25	0.25	无
张佳艺	2	3岁1月	2016-06-17	2													0.5	0.5	无
张曌然	2	5岁4月	2016-12-16	7													0.5	0.5	无
贺煜童	2	5岁	2016-08-16	7													0.75	0.75	无
朱奕帆	1	4岁2月	2017-02-25	3													0.5	0.5	无
张迦玮	2	3岁1月	2016-11-13	7													0.5	30	无
陈鑫彤	女	1岁4月	2017-03-13	20			1	1									0.25	59	霰粒肿
洪钰涵	女	1岁6月	2017-03-07	7			2	2									1.5	91	霰粒肿
亓玥瑶	女	1岁5月	2017-03-24	60											1	1	1.5	180	霰粒肿
陈奕贝	女	2岁6月	2017-04-14	10					1	1			2	2			0.75	3	霰粒肿
陈泓西	女	2岁10月	2017-04-16	15							1	1	1	1	1	1	1.75	98	霰粒肿
陈诗嘉	2	3岁6月	2016-08-18	1					1	1							0.25	15	霰粒肿

## Sheet: 左眼
姓名	性别	年龄	就诊时间	持续时间（天）	左上外	左上外	左上中	左上中	左上内	左上内	左下外	左眼下外	左眼下中	左眼下中	左眼下内	左眼下内	左眼散光	左眼轴向	左眼类型
张骏阳	1	3岁11月	2016-10-29	15													1.25	91	无
刘锦睿	1	2岁	2016-06-26	120			1	1			1	1	1	1	2	2	1.25	91	1
张皓轩	1	2岁9月	2017-01-04	60													1	91	无
袁钰馨	2	1岁9月	2016-11-03	复诊													0.75	91	无
刘怡乐	2	2岁4月	2017-04-01	60									3	3			0.5	91	1
王梓伊悦	2	2岁11月	2016-06-18	45					6	4							2.75	92	26
谭宜萱	2	44467	2016-11-29	7													2	92	无
陈鑫彤	女	1岁4月	2017-03-13	20			4	2									1.75	92	2
夏晨曦	2	2岁	2017-05-11	30			2	2	1	1							1	92	1
陈宥熹	1	2岁3月	2016-12-26	15													0.75	92	无
周子骞	1	2岁5月	2017-04-08	60			3	3					4	4			0.5	92	1
苏语涵	2	1岁4月	2016-10-31	7	2	2			3	3	2	2			2	2	3	93	大2小1
董一燃	2	1岁4月	2016-11-25	120			3	3			3	3					1.75	93	上2下1
周耘西	2	2岁8月	2016-11-03	复诊					3	2					2	2	1.75	93	上2下1
杜欣然	2	1岁8月	2016-06-24	30			3	2			2	2					1.75	93	42
谢艳茹	2	1岁11月	2016-07-05	30	6	4			2	2			2	2			0.75	93	外2余1
刘乐琦	2	2岁9月	2017-02-01	15													0.5	93	无
冯浩宇	1	2岁4月	2017-03-23	30													0.25	93	无
曾凡希	1	2岁3月	2016-09-16	4					3	3							2.25	94	1
郑宛彤	2	1岁8月	2016-08-22	20					2	2							1.5	94	1
李梓铭	1	1岁5月	2016-07-16	15													1.25	94	无
杨夏蓓	2	2岁4月	2016-09-24	30					3	3							1.25	94	1
李江鹏	男	2岁	2016-06-28	180													1	94	无
蒋谨如	2	1岁9月	2017-03-19	180			2	2									1	94	1
张智晖	1	2岁	2016-08-11	7					4	4							0.75	94	1
廖思琪	2	2岁1月	2017-04-11	30			1	1									2	95	1
段言睿	2	5岁4月	2016-08-16	1					6	5							1.75	95	1
刘伊珞	1	3岁7月	2016-07-07	1					2	2							1.5	95	13
文轩樾	1	3岁2月	2017-03-15	15									3	3			1	95	1
陈俊杰	1	4岁2月	2016-09-21	10					1	1							1	95	8
何家蔓	2	3岁10月	2016-07-20	7	2	2											1	95	1
石运逸	1	2岁	2016-11-07	30							2	2					0.75	95	2
吕芯瑶	2	4岁2月	2016-06-18	45							5	4					0.75	95	1
廖艾希	2	3岁3月	2016-06-16	30											5	4	0.75	95	37
杜金雨	男	3岁4月	2017-05-09	7													0.5	95	无
赖一诺	2	1岁3月	2016-09-04	30	3	3			3	3			3	3			0.5	95	1
张馨予	2	1岁7月	2016-12-14	7	4	3											0.5	95	1
陈贝怡	2	2岁2月	2017-04-10	15													1.75	97	无
廖雨莹	2	2岁2月	2017-05-11	60					2	2							0.75	97	1
周文轩	男	2岁2月	2017-04-29	60	5	5											0.75	97	2
陈正豪	1	2岁10月	2017-03-31	60													0.5	97	无
龚逸晨	1	1岁10月	2016-12-27	3					2	2							0.75	98	1
廖家亿	1	2岁9月	2016-07-27	15													0.25	98	无
刘芮妤	2	44360	2016-07-22	3	2	2											1.75	99	1
桂月涵	2	2岁5月	2016-09-14	7													1	99	无
张子涵	2	2岁8月	2016-06-21	7							2	2	4	2			1.75	100	23
张晨曦	2	1岁9月	2017-03-02	10											2	2	1.25	100	1
李雨晨	2	2岁2月	2016-09-21	20					1	1							0.75	100	1
彭于格	2	5岁8月	2016-07-06	4													0.75	100	无
夏靖博	1	3岁	2016-12-20	60			2（2）	2（2）	2（2）	2（2）							0.75	100	中间1颗2余1
孙裔博	1	5岁1月	2016-07-05	7													0.5	100	无
张诗涵	8	4岁8月	2016-10-05	7													0.25	28	无
姚雨彤	2	5岁2月	2017-04-14	60									3	3			0.25	100	1
王宇航	男	2岁3月	2017-03-17	15							3	2					1	101	2
聂琳轩	2	2岁7月	2016-11-11	30							8	4					1.25	102	2
夏可欣	2	2岁6月	2016-12-25	30											2	2	0.75	102	1
周余帅	1	2岁4月	2016-12-18	10							3	3					0.5	102	1
饶思齐	1	44387	2016-08-29	4					3	3							2	103	1
黄星绮	2	2岁2月	2017-02-03	7					1	1	1	1	1	1	1	1	0.5	103	1
罗洁洋	1	44436	2016-08-16	14					2	2							0.25	103	1
张馨语	2	1岁	2017-03-29	30					2	2							0.25	103	1
洪钰涵	女	1岁6月	2017-03-07	7					2	2	4	4					0.75	104	上1下2
宋俊涵	2	2岁1月	2016-07-16	7													0.5	104	无
唐乙欢	1	4岁10月	2016-07-20	20													1.75	105	无
张铭恩	2	3岁7月	2016-07-07	30	5	3											1	105	2
梁自彬女	2	3岁2月	2016-09-07	4													0.75	105	无
刘昱彤	2	2岁	2016-07-10	180					2	2							0.5	105	1
胡坤灵	2	1岁5月	2016-08-05	30	3	3											1.5	106	1
彭子崎	1	4岁1月	2017-04-05	180											4	4	1.5	107	1
田雅煊	2	2岁9月	2016-07-04	20	2	2			2	2	2	2			2	2	0.25	107	1
赵姝伊	2	1岁6月	2016-10-05	复诊					2	2							1	110	9
张溱铭	1	5岁2月		4					6	5							1	110	1
吕炎睿	男	5岁4月	2017-02-01	10									20	10			0.75	110	2
王若涵	2	4岁8月	2017-03-23	180									3	3			0.75	110	1
胡云哲	1	2岁10月	2016-08-06	10	3	2			1	1					2	2	0.25	111	内1外2
李可欣	2	9月22	2016-11-20	10			2	2									1.25	114	1
石仁旭	1	5岁5月	2017-05-05	1													0.5	115	无
李锦云	2	4岁9月	2017-02-01	30							5	4					0.5	115	2
辛沼彤	2	1岁11月	2016-08-23	20													1.25	118	无
汪语晨	女	2岁9月	2016-06-21	30													0.5	118	无
车梓怡	女	1岁8月	2017-03-22	复诊			3	3			7	6					1	119	上1下2
谭茹熙	2	2岁5月	2017-02-11	365													0.5	120	无
黄小龙	1	1岁4月	2016-12-21	20	2	2											0.5	121	1
杨秣	1	1岁3月	2016-12-13	60					4	3					1	1	1.5	124	1
张虞晨	1	1岁10月	2017-05-05	2					2	2							0.5	125	1
汤晨恩	2	2岁	2016-07-21	60			1	1					2	2			1	132	1
陈香伊	2	3岁3月	2016-09-17	复诊													0.75	135	无
欧阳豪伟	1	2岁2月	2017-02-22	30					2	2							0.5	136	1
杨瀚	1	2岁7月	2016-12-23	10					2	2					2	2	0.5	139	1
赵乐柠	2	2岁10月	2017-02-20	2					2	2							0.75	144	1
廖瑞欣	2	3岁1月	2017-01-07	7							5	5	2	2	2	2	1.75	145	外2内1
李玥可	2	2岁1月	2016-11-15	30			1	1									1	145	1
王依琪	2	3岁4月	2017-01-14	30							4	3					0.75	145	2
冉睿轩	1	2岁1月	2016-12-07	20													0.5	147	无
陈紫菱	2	1岁9月	2016-11-04	20					1	1			3	3	2	2	0.75	148	1
常茹艺	2	44466	2016-06-23	7							5	4					1.25	150	43
霍至心	2	1岁	2016-12-16	7					2	2							1.25	152	1
杨娜之子	1	1岁	2017-05-09	4	2	2											1	153	霰粒肿
罗楠蔓诺	2	3岁2月	2016-08-23	365									2	2			0.5	153	1
弋林甫	1	2岁6月	2016-06-17	210					3	1							1.75	154	1
何芮彦	1	2岁5月	2016-10-02	7					2	2							0.5	158	11
黄乙珊	2	2岁4月	2017-03-19	20													0.5	159	无
鲍思绮	2	3岁3月	2016-11-03	2	2	2											0.5	160	1
刘菡悦	2	2岁6月	2016-07-10	2			2	2									0.5	160	1
牛妍兮	2	3岁	2016-06-16	30													0.5	160	无
梁毅成	1	1岁10月	2016-06-21	90													0.5	161	无
陈随之	1	4岁10月	2016-07-09	7			6	6							1	1	1.25	165	上2下1
刘璨熙	1	2岁7月	2016-09-08	7	3	3			2	2							1.5	170	1
黄馨玥	2	1岁2月	2017-04-20	7					1	1							1.5	171	1
聂骏豪	1	1岁11月	2017-02-19	30													0.25	171	无
亓玥瑶	女	1岁5月	2017-03-24	60			2	2			7	4					0.5	173	上1下2
周芮帆	1	1岁7月	2016-07-22	15							5	2					0.75	175	2
向子熠	2	2岁10月	2017-05-05	7			2	2									0.75	175	1
徐思琪	1	1岁3月	2017-05-02	180													0.25	175	无
王一伊	2	2岁	2016-08-29	60			5	4							2	2	1.5	176	上2下1
伍紫涵	2	44529	2016-09-13	30													0.75	176	无
王若溪	2	2岁1月	2016-12-09	3					3	3					2	2	1.75	177	1
吴馨悦	2	2岁1月	2017-03-06	120			2	2									1	177	1
盛诗然	2	1岁3月	2017-04-01	30			2	2									0.75	178	1
程亦恒	1	1岁10月	2017-04-16	30													1.5	179	无
季诗曼	2	2岁2月	2017-01-22	180			2	2									1.5	180	1
翟伊涵	2	4岁2月	2016-09-11	7													0.75	180	无
雍姝娴	2	1岁5月	2016-11-15	60	2	2	2	2					2	2			2.75	1	1
田芮馨	2	1岁10月	2016-09-13	60	1	1											1.25	3	30
李婉婷	2	2岁1月	2017-02-11	180													1.25	3	无
陈奕贝	女	2岁6月	2017-04-14	10													0.25	46	无
蒋雨岑	2	1岁5月	2016-11-10	4													1.5	5	无
王子洋	1	4岁7月	2016-11-01	1					1	1	1	1					1.25	5	1
李浩林	30	3岁4月	2016-09-13	90			5	5									1	5	32
卢艺馨	2	2岁8月	2016-11-13	15													0.75	7	无
王韵瑶	2	1岁9月	2016-10-03	30	5	3					1	1			4	4	0.5	9	上2下1
王智陈	2	3岁6月	2016-08-14	15			7	5									1	10	1
佘雨洋	1	1岁3月	2016-08-14	30													0.75	10	无
刘羽羿	2	5岁10月	2016-08-11	10	5	4											0.75	10	1
贺钰洛	女	2岁3月	2016-07-06	90			10	7					3	2			1	12	上1下2
赵文瑞	2	2岁5月	2016-12-30	60			4	4									0.5	12	1
陈飞扬	1	2岁9月	2016-08-28	20	2	2			3	2							0.25	12	1
王优静	2	2岁2月	2016-11-13	7	2	2			3	3			1	1			0.75	13	1
田欣语	女	4岁11月	2016-09-13	7									4	3			1	15	33
邓紫涵	2	4岁2月	2016-07-21	60							2	2	6	3			0.75	15	1
周泽熹	1	4岁1月	2016-09-14	4											9	5	0.5	15	2
柳嘉芃	1	5岁2月	2017-01-31	7			1	1									0.5	15	1
王兴睿	1	1岁10月	2016-12-16	3							2	2					0.5	16	1
罗壹	2	2岁2月	2016-08-11	1													0.5	16	无
冯欣	2	3岁4月	2016-06-29	复诊													0.5	16	无
刘雨桐	1	1岁	2016-11-22	20													0.25	16	无
方语熙	女	2岁2月	2017-05-02	90					2	2	5	2					1	17	上1下2
李振瑜	1	2岁2月	2016-08-17	30													0.25	17	无
左诗雯	2	2岁5月	2017-04-11	15					5	5							1	18	2
魏子茜	2	44396	2016-11-13	7	5	5											1	19	2
尹玺豪	1	1岁4月	2016-08-23	60							4	3	2	2	2	2	0.75	19	1
刘若曦	2	1岁2月	2016-08-03	340													0.5	19	无
杨雨彤	2	2岁4月	2017-02-08	60									3	3			0.5	19	1
余薄霖	1	44287	2016-10-01	15	10	7											1.75	20	2
唐艺菡	2	5岁6月	2016-11-02	60													0.5	20	无
王媛媛	2	2岁	2016-06-23	30													0.5	22	无
周芯朵	2	4岁6月	2016-08-11	5													0.75	25	无
王韵婷	2	1岁5月	2016-09-09	7			2	2									0.5	25	1
陈俊淇	1	44354	2016-08-22	10							3	2					0.25	25	2
蒋雨涵	2	2岁3月	2016-10-22	15					2	2							0.5	28	1
何佳翼	2	2岁	2017-02-07	60					2	2							0.5	101	1
罗乐	男	3岁	2017-02-11	365			1	1	2	1	5	4					0.5	30	上1下2
尹艺锦	2	1岁9月	2017-04-17	90			3	3									0.25	31	1
陈可	1	2岁5月	2017-03-01	15	3	3											1	32	2
任馨旖	2	4岁6月	2016-10-29	30			5	4									0.75	35	1
梅思琪	2	3岁6月	2017-04-16	180					1	1							0.5	35	1
李梓萱	2	2岁9月	2017-02-14	7	6	5											1.25	37	2
彭雅昕	2	2岁8月	2016-11-25	2													0.25	38	无
李云飞	1	2岁10月	2017-03-14	120													0.75	40	无
周泊菡	2	3岁7月	2016-07-06	90					3	3							0.75	40	15
王睿	1	2岁6月	2016-12-09	30													0	0	无
赵凡萱	2	1岁5月	2017-04-29	20			1	1									0.5	44	1
郑芸曦	2	4岁1月	2016-09-13	30													0.5	45	无
张斯涵	2	1岁5月	2016-08-25	30			2	2							4	3	0.5	45	17
廖率轲	1	4岁3月	2016-11-23	210					2	2	2	2					0.25	45	1
刘世豪	1	1岁8月	2016-08-05	30			5	3			3	3					1	46	1
何珉臣	1	44411	2016-08-18	20	3	2											0.25	46	1
彭春豪	1	1岁7月	2016-11-19	7													1.25	48	无
杨欣诚	1	2岁5月	2016-06-26	1							3	3					0.5	48	1
王宇涵	1	2岁5月	2016-06-29	120							4	4					0.25	49	1
王橙	男	4岁	2016-07-16	15													0.75	50	无
彭一航	1	5岁6月	2016-09-11	20													0.25	50	无
王紫暄	2	2岁6月	2016-07-28	10													0.5	51	无
卢妍希	2	2岁5月	2016-12-18	15									1	1			0.25	54	1
杜金雨	1	2岁6月	2016-07-14	20			10	5									1	55	2
徐鸿心	女	1岁7月	2017-05-02	20					1	1	2	2	4	4			0.5	55	下2余1
邱俊睿	1	4岁11月	2016-11-25	60													0.5	55	无
何佳妤	2	2岁10月	2016-09-24	183													0.5	58	无
龙思娴	2	4岁10月	2016-11-16	15													0.25	60	无
聂靖航	1	2岁6月	2016-08-05	7					1	1							0.75	61	1
张嘉馨	2	2岁2月	2016-11-08	30					1	1							0.5	64	1
罗彧	1	1岁8月	2017-02-01	60	2	2			2	2							1	65	1
龙裕海	1	5岁2月	2017-01-31	150													0.5	65	无
万筱雅	2	2岁10月	2016-11-15	60													0.25	65	无
胡伯垚	2	2岁2月	2016-06-18	30					5	4							1.5	66	27
刘文栋	1	1岁11月	2016-09-17	30			1	1									0.75	66	1
郭宥	1	2岁8月	2016-12-24	30					2	2							0.25	68	1
任浚鑫	1	1岁1月	2016-12-05	7			2	2					2	2			1.5	69	1
刘峰睿	1	3岁1月	2016-07-07	7	6	5											2	70	2
黄晨宸	1	3岁9月	2017-05-02	1													0.75	70	无
佘米琦	2	3岁6月	2016-12-24	15			3	3									0.25	70	1
向渝辰逸	1	1岁10月	2016-11-10	15	4	3											0.5	71	2
许予涵	2	1岁2月	2016-08-14	30			3	2									0.75	72	2
张钰倪	女	2岁2月	2017-05-06	7	9	6					4	1					2	75	2
李龙浩	1	3岁10月	2016-11-26	180													1.75	75	无
黄钰涵	1	1岁8月	2016-12-16	7	3	3											1.25	75	1
乔俊涵	1	4岁	2016-09-09	7													1.25	75	无
黎佳乐	1	2岁3月	2016-09-11	30													1	75	无
蒋昊辰	男	2岁7月	2017-03-15	90													1	75	无
唐颢甜	2	4岁3月	2016-08-22	3													0.75	75	无
颜亭雨	2	4岁4月	2017-02-03	15	3	3											0.75	75	1
吕芯瑶1	2	4岁2月	2016-07-03	7													0.5	75	无
石明瀚	1	4岁4月	2016-11-25	180	2	2											0.25	75	1
李东阳	2	1岁1月	2016-12-30	10					2	2							0.75	76	1
李梓豪	1	1岁3月	2016-09-21	15					1	1	1	1	1	1			0.5	76	10
查秋玥	2	2岁2月	2016-11-17	60	3	3									2	2	1.75	77	上2下1
周钟利	2	1岁9月	2017-03-30	15			3	3									1.5	77	1
谢智颖	2	3岁1月	2016-09-10	15	6	4											0.75	77	2
周钰程	29	1岁1月	2016-09-13	15													0.75	77	无
郑云麒	1	2岁7月	2016-08-08	1													0.25	77	无
吴宜瞳	2	1岁7月	2016-07-06	60													0.5	78	无
张恩豪	1	1岁8月	2017-04-26	60					2	2					2	2	1.25	79	1
李昊儿	2	1岁11月	2016-12-27	30			3	3			5	5					1	79	2
冉心妍	2	3岁8月	2017-04-08	60													2.75	80	无
王紫墨	2	3岁11月	2016-10-04	120	2	2									2	2	1.75	80	上2下1
张铭涵	2	44340	2017-05-02	30													1.5	80	无
王思淇	2	2岁4月	2016-11-01	90					2	2					1	1	1.25	80	1
牟魏与歌	1	44428	2016-06-17	5									6	3			1.25	80	1
万筱雅	2	2岁7月	2016-08-06	30	2	2			4	3			2	2			1.25	80	1
安若素	2	4岁8月	2016-07-21	2					4	3							1.25	80	1
莫可	1	4岁2月	2016-11-11	1					3	3							1	80	1
韩宜芹	2	2岁	2016-08-16	365													0.75	80	无
张少钦	22	5岁4月	2016-09-07	4					3	3							0.75	80	24
谭欣怡	2	3岁11月	2016-07-09	180													0.5	80	无
陈彦铮	1	2岁4月	2016-09-08	30					2	2							0.5	80	1
李思涵	2	4岁5月	2017-05-02	180											2	2	0.5	80	1
汪蔓	2	5岁4月	2016-08-06	7					3	2	8	4					0.5	80	2
张艺轩	1	3岁4月	2017-01-15	180									2	2			0.25	80	2
代瑞汐	1	1岁11月	2017-04-24	15											9	8	4.75	81	2
邹嘉怡	2	2岁8月	2016-08-16	30							8	2					0.75	81	2
谢鑫辰	1	2岁4月	2016-12-20	60													0.5	81	无
刘家铭	1	1岁11月	2016-11-10	90			1	1									1.5	82	1
李春朵	2	1岁5月	2016-09-17	复诊			1	1									1	82	1
王渝涵	2	2岁6月	2017-03-23	15											2	2	0.5	82	1
徐晨曦	2	2岁5月	2016-11-20	60					1	1							0.25	82	1
吴荣凯	1	2岁2月	2016-08-14	2													1.25	83	无
申语晨	女	1岁9月	2017-02-14	90	2	2											1	83	2
郭倾城	2	2岁5月	2016-11-29	2			2	2									0.75	83	1
马思涵	2	3岁1月	2017-05-09	10	3	3											0.5	83	1
郝世豪	1	1岁7月	2016-11-05	120	2	2	10	5									0.5	83	1
曾廷恺	1	2岁9月	2016-11-23	30									3	2			0.5	83	2
杨亿程	男	1岁4月	2017-02-20	60							4	3					0.5	83	2
姚雨欣	女	2岁8月	2017-02-20	120			5	5					10	5			0.25	83	上2下1
袁翌宸	1	2岁9月	2016-09-11	60													0.25	83	无
程子蕴	男	1岁11月	2017-03-31	60													1.25	84	无
程紫轩	2	1岁2月	2016-09-01	60													0.75	84	无
刘熙月	2	4岁1月	2016-11-04	30					2	2							4.75	85	1
彭荟曦	2	3岁11月	2016-07-28	10	2	2											2.5	85	1
罗昕阳	1	1岁10月	2017-04-18	4													2	85	无
周庭骏	1	2岁	2016-06-22	15													1.5	85	无
曾春霖	1	4岁2月	2017-04-04	15									5	4			1.5	85	1
邱子航	1	2岁11月	2016-12-25	180					2	2							1.5	85	1
邓宇浩	27	3岁6月	2016-09-13	30													1.5	85	无
李艾	2	4岁9月	2016-07-28	15													1.5	85	无
易世成	1	1岁	2016-09-24	15													1.25	85	无
秦泽萱	2	2岁2月	2017-04-25	30													1.25	85	无
高语彤	2	3岁3月	2016-11-15	复诊			2	2									1.25	85	1
李俊霖	10	1岁3月	2016-10-15	90									10	5			1	85	2
武俊秀	2	5岁6月	2017-02-01	7	2	1			1	1							1	85	外2内1
邹淼萱	2	1岁5月	2016-09-19	30													1	85	无
陈泓西	女	2岁10月	2017-04-16	15							5	3					1	85	2
杨庭熙	1	2岁8月	2016-12-03	10													1	85	无
朱可	1	3岁3月	2017-04-03	15			3	3									1	85	1
冯艺博	17	3岁1月	2016-08-31	30					3	3							1	85	19
邓清匀	1	1岁5月	2017-01-31	7									2	2			1	85	1
蒋盈盈	2	3岁2月	2016-08-21	4			1	1									1	85	1
王思涵	2	4岁8月	2016-10-29	60					5	2	2	2	2	2	2	2	1	85	上2下1
蒲科翰	1	4岁	2016-11-13	复诊									5	5			1	85	霰粒肿
伍恩桐	2	3岁2月	2016-07-11	7													0.75	85	无
陈礼彦	1	3岁1月	2016-06-21	5					1	1							0.75	85	21
程雨荨	2	3岁2月	2016-06-18	2									5	3			0.75	85	25
冉许辰	1	2岁1月	2016-11-20	60													0.5	85	无
秦浩天	1	3岁10月	2016-07-09	20													0.5	85	无
万美辰	2	1岁	2017-04-25	20									4	4			0.5	85	1
李秦满	1	3岁4月	2016-07-09	30					2	2							0.25	85	1
谭奕辰	1	2岁2月	2016-06-23	15									2	2			1.5	86	1
曹雅闲	2	1岁7月	2016-08-16	45	6	4					4	2					1	86	2
马芃芃	女	2岁6月	2017-02-15	60					2	2	3	3			3	3	0.75	86	6
何纹利	2	44441	2016-08-10	90	4	3	1	1	1	1							0.75	86	外1内2
黄诗芮	2	2岁4月	2017-03-29	7					2	2	2	2					0.5	86	1
柯泓宇	1	2岁9月	2017-03-07	30	2	2			2	2							0.25	86	1
陈妡彤	2	44343	2016-08-06	7					5	5							2.25	87	1
张钰倪	2	1岁11月	2017-02-01	120					2	2	2	2					1.5	87	上1下2
蒋紫菡	女	2岁3月	2016-08-06	30	3	2											1	87	1
易成熙	1	1岁7月	2017-01-31	60													1	87	无
李梓豪	1	1岁4月	2016-11-16	4					3	3			1	1			0.75	87	1
邹浩阳	男	1岁4月	2017-04-10	60	1	1			1	1	3	3	2	2			0.5	87	大2小1
李楚寒	18	1岁1月	2016-09-10	15			1	1							2	2	0.25	87	20
刘美鑫	2	2岁2月	2016-07-21	60							3	3					1.25	88	1
康钧博	1	2岁6月	2016-11-15	7	4	3											0.75	88	2
杨金平	1	1岁1月	2016-12-01	120	2	2							3	3			0.75	88	上2下1
黄钰航	1	1岁1月	2016-09-13	120											3	3	0.75	88	35
程诗涵	2	2岁5月	2016-10-05	90													0.5	88	无
方雨辰	2	2岁7月	2016-08-11	7													0.5	88	无
谢安琪	2	1岁8月	2016-07-18	30													1.25	89	无
张思琪	2	2岁11月	2016-11-22	7									2	2			1	89	1
何思阳	12	2岁7月	2016-10-16	30													0.75	89	无
李星驰	2	4岁	2016-09-08	15			3	3									3	90	2
宋琰烯	2	2岁11月	2016-11-02	15	3	3											2.25	90	1
张瀚月	2	4岁9月	2017-04-24	复诊					2	2					3	3	2.25	90	1
李梓萱	2	3岁10月	2017-02-14	复诊													2	90	无
邱诗妍	2	3岁2月	2016-08-14	7			4	4									1.75	90	1
邓子濠	男	5岁3月	2016-06-24	30													1.75	90	无
高芮缇	2	2岁2月	2016-07-27	30											2	2	1.75	90	1
张思晗	2	4岁6月	2016-11-17	7											4	3	1.5	90	1
李艾佳	女	2岁4月	2017-05-11	60									5	4			1.5	90	2
王芷瑶	2	1岁1月	2016-12-13	30					2	2							1.25	90	1
廖尉言	2	3岁4月	2016-08-20	60			3	3									1	90	1
柳永渝	1	3岁11月	2016-09-19	7													1	90	无
彭靖懿	2	2岁11月	2016-07-26	7													1	90	无
李子乔	1	5岁7月	2017-01-22	1													1	90	无
王韵曦	2	1岁5月	2016-11-11	30			2	2									1	90	1
缪馨雨	2	2岁6月	2017-04-17	20	1	1	1	1	1	1					3	3	0.75	90	1
骆梓赟	2	2岁9月	2016-06-29	7													0.75	90	无
龙彦羲	1	4岁	2016-11-25	7	2	2											0.75	90	1
尹玺豪1	1	1岁5月	2016-09-16	60													0.75	90	无
沈渝	2	3岁8月	2016-07-13	30													0.25	90	无
雷心愿	1	2岁1月	2016-08-23	30					2	2	9	4					1.75	90	上1下2
伍彦熹	2	3岁9月	2016-12-01	15													0	0	无
常贵杰	1	5岁1月	2016-07-15	20													0	0	无
吴俊龙	1	3岁7月	2016-07-02	30							2	2			2	2	0	0	1
梁若墁	2	5岁4月	2017-04-05	3													0	0	无
田哲言	1	2岁11月	2016-11-02	复诊					1	1							0	0	1
陈俊锜	2	2岁3月	2016-07-15	10													0	0	无
张翰文	1	3岁11月	2016-09-23	30							3	2					0	0	2
黄成城	1	4岁11月	2017-02-20	30													0	0	无
王一涵	1	3岁3月	2016-07-02	30													0	0	无
郑语薇	2	3岁9月	2016-07-18	复诊													0	0	无
刘砺洋	1	3岁6月	2016-06-21	7			4	2									0	0	22
冉博杨	1	5岁9月	2016-08-31	15													0	0	无
李彦彤	2	4岁8月	2017-04-13	复诊													0	0	无
何楚函	2	5岁11月	2016-07-14	10													0	0	无
游钰颖	女	3岁1月	2017-05-02	3							3	3					0	0	12
李旭原	1	4岁10月	2016-11-04	3	2	2											0	0	1
郭译	1	4岁6月	2016-09-13	1	1	1											0	0	36
武瀚	1	5岁9月	2017-04-25	30													0	0	无
刘俊豪	1	3岁3月	2016-11-25	30													0	0	无
幸彦彤	2	3岁11月	2017-04-08	180													0	0	无
黄娅囡	2	5岁9月	2016-09-19	复诊	10	8											0	0	39
陈靖博	23	3岁	2016-09-07	复诊									2	2			0	0	25
张璐瑶	2	3岁6月	2017-03-11	180	3	3											0	0	1
肖俊希	男	3岁7月	2016-06-21	30													0	0	无
傅诗淇	2	4岁10月	2016-09-16	1					2	2							0	0	1
闫雨菲	2	4岁10月	2016-12-23	2	2	2											0	0	1
饶钦予	2	4岁1月	2016-07-12	10													0	0	无
宋柯馨	2	4岁1月	2016-12-23	3	3	3											0	0	1
李宇航	1	4岁5月	2017-04-01	30													0	0	无
冯琳涵	2	5岁10月	2016-09-19	7									4	2			0	0	2
罗彬熠	1	5岁10月	2017-03-07	15							4	4					0	0	1
唐英杰	1	5岁4月	2016-10-01	15							2	2					0	0	4
李诗颖	2	3岁8月	2016-12-26	7									3	3			0	0	1
陈宏睿	1	3岁11月	2017-04-01	30					1	1							0	0	1
张晓曼	2	3岁7月	2016-11-08	15					2	2							0	0	1
石永祺	2	3岁8月	2016-07-10	7													0	0	无
田雨农	2	3岁10月	2016-07-10	30													0	0	无
腾俊铭	1	4岁	2016-12-20	10													0.25	95	无
向心力	1	3岁4月	2016-06-17	3			2	1									0.25	5	1
于彤蕊	2	44386	2017-05-03	120													0.25	34	无
张栎心	2	3岁	2016-07-23	20	5	4											0.25	35	2
张曦月	2	2岁11月	2016-11-13	15													0.25	40	无
马文尚贤	1	5岁1月	2016-10-22	20	10	5											0.25	95	2
陈诗嘉	2	3岁6月	2016-08-18	1													0	0	无
廖梓涵	2	4岁5月	2016-12-13	30			5	4									0.25	5	1
代昕昊	1	4岁7月	2016-07-02	60													0.25	90	无
涂瀛心	2	4岁8月	2016-08-28	5													0.25	70	无
漆欣阳	1	3岁1月	2017-04-01	复诊													0.25	10	无
颜亭雨	2	3岁9月	2016-06-27	120									3	3			0.25	85	1
朱梓桐	2	4岁1月	2016-06-26	60													0.25	90	无
屈佳蓉	2	4岁8月	2016-12-09	30	2	2											0.25	115	1
翟韵悠	2	3岁1月	2017-01-07	180													0.25	130	无
刘峻瑜	1	3岁8月	2016-11-15	30													0.25	110	无
覃薇洁	2	5岁11月	2017-01-22	15													0.5	15	无
付迎春	2	3岁7月	2016-07-29	30			3	2	4	2							0.5	15	1
张杨洵	1	3岁5月	2016-06-17	15			5	3									0.5	60	38
贾颢阳	1	2岁3月	2016-07-06	90													0.5	100	无
李鸿	1	4岁6月	2017-02-14	90	3	3											0.5	80	1
张佳艺	2	3岁1月	2016-06-17	2	2	2											0.5	65	1
张曌然	2	5岁4月	2016-12-16	7	4	3											0.5	65	2
贺煜童	2	5岁	2016-08-16	7			3	3									0.5	110	1
汪师瑶	2	5岁	2016-08-28	60													0.5	80	无
高一馨	2	4岁	2017-04-13	180													0.75	175	无
李垠烨	2	3岁9月	2016-11-16	90	1	1	2	2	1	1	3	3			1	1	0.75	80	1
范雅涵	2	4岁5月	2017-02-25	7													0.75	90	无
陈渝雯	2	5岁5月	2016-11-07	4													0.75	160	无
刘博林	2	3岁3月	2016-11-17	4													0.75	115	无
朱奕帆	1	4岁2月	2017-02-25	3									3	3			1	85	1
朱倩瑶	2	4岁4月	2016-07-05	7			10	7									1.25	20	2
张迦玮	2	3岁1月	2016-11-13	7			8	4									1.5	20	1

## Sheet: 合计
NO.	Gender	Age(Years)	Affected eyes	Site and Size						Astigmatism diopter	Axial Direction
				Lateral-upper eyelid	Middle-upper eyelid	Medial-upper eyelid	Lateral-lower eyelid	Middle-lower eyelid	Medial-lower eyelid
1	F	4.66667	R							0.5	160
1	F	4.66667	L			4				1.25	80
2	F	3.25	R							0.75	30
2	F	3.25	L	2						0.5	160
3	F	1.58333	R							0.25	177
3	F	1.58333	L	6			4			1	86
4	M	4.16667	R		3					2.5	100
4	M	4.16667	L					4		1.5	85
5	M	2.25	R							2	90
5	M	2.25	L			3				2.25	94
6	M	2.75	R							0.75	86
6	M	2.75	L					2		0.5	83
7	F	2.16667	R							1.25	90
7	F	2.16667	L	3					2	1.75	77
8	M	5.08333	R		3					1.25	105
8	M	5.08333	L							0	0
9	F	1	R							1	67
9	F	1	L				5			1.25	150
10	F	1.66667	R		7			4		0.5	66
10	F	1.66667	L		3		7			1	119
11	F	2.16667	R	4						1.75	90
11	F	2.16667	L							1.75	97
12	M	2.75	R		1			1	1	0.5	176
12	M	2.75	L	2		3				0.25	12
13	M	3.91667	R							0.5	105
13	M	3.91667	L			1				0	0
14	F	2.83333	R				1	1	1	1.75	98
14	F	2.83333	L				5			1	85
15	M	3	R		2					0	0
15	M	3	L					2		0	0
16	M	4.16667	R		7					0.5	120
16	M	4.16667	L			1				1	95
17	M	0.5	R							0.5	105
17	M	0.5	L				3			0.25	25
18	F	2.25	R		3					1	114
18	F	2.25	L							0	0
19	M	2.41667	R							0.5	75
19	M	2.41667	L	3						1	32
20	M	3.08333	R		1			2		0.25	105
20	M	3.08333	L			1				0.75	85
21	F	3.5	R			1				0.25	15
21	F	3.5	L							0	0
22	M	4.83333	R							0.5	110
22	M	4.83333	L		6				1	1.25	165
23	F	3.25	R				2			0.5	90
23	F	3.25	L							0.75	135
24	F	0.5	R							0.75	111
24	F	0.5	L			5				2.25	87
25	F	1.33333	R		1					0.25	59
25	F	1.33333	L		4					1.75	92
26	M	2.33333	R			2			2	0.25	65
26	M	2.33333	L			2				0.5	80
27	F	2.5	R			1		2		0.75	3
27	F	2.5	L							0.25	46
28	M	2.25	R		2					0.75	105
28	M	2.25	L							0.75	92
29	F	5.41667	R	1						0	0
29	F	5.41667	L							0.75	160
30	M	2.83333	R			3				0.5	87
30	M	2.83333	L							0.5	97
31	F	1.75	R			1				0.25	65
31	F	1.75	L			1		3	2	0.75	148
32	F	2.41667	R	2						0.5	95
32	F	2.41667	L							0.5	88
33	M	1.83333	R			2				1.25	178
33	M	1.83333	L							1.5	179
34	F	3.16667	R							0.5	90
34	F	3.16667	L					3		0.75	85
35	M	1.91667	R				5			1	90
35	M	1.91667	L							1.25	84
36	F	1.16667	R	4	3		4			0.5	116
36	F	1.16667	L							0.75	84
37	M	1.91667	R							2.25	80
37	M	1.91667	L						9	4.75	81
38	M	4.58333	R			6				0	0
38	M	4.58333	L							0.25	90
39	M	1.41667	R							1	75
39	M	1.41667	L					2		1	85
40	M	3.5	R						2	2.25	85
40	M	3.5	L							1.5	85
41	M	5.25	R				4		2	2.25	85
41	M	5.25	L							1.75	90
42	F	4.16667	R							1.25	5
42	F	4.16667	L				2	3		0.75	15
43	F	4.16667	R		2					0.5	165
43	F	4.16667	L							0.75	180
44	F	3.08333	R		6					0.75	90
44	F	3.08333	L							0.25	130
45	F	1.33333	R		3			3		1	60
45	F	1.33333	L		3		3			1.75	93
46	M	3.33333	R		4					1.5	100
46	M	2.5	L			3				0.25	140
47	M	3.33333	R							0.5	95
47	M	2.5	L		10					1	55
48	F	1.66667	R			2			1	1.5	80
48	F	1.66667	L		3		2			1.75	93
49	F	5.33333	R							0.5	90
49	F	5.33333	L			6				1.75	95
50	F	4.41667	R			2				2	90
50	F	4.41667	L							0.75	90
51	F	2.58333	R	6						0.5	104
51	F	2.58333	L							0.5	88
52	F	2.16667	R							0.25	151
52	F	2.16667	L			2	5			1	17
53	M	2.33333	R	2						0.25	179
53	M	2.33333	L							0.25	93
54	F	5.83333	R							0	0
54	F	5.83333	L					2		0	0
55	F	3.33333	R					3	4	0.75	16
55	F	3.33333	L							0.5	16
56	M	3.08333	R							1	65
56	M	3.08333	L			3				1	85
57	F	3.58333	R							0.75	25
57	F	3.58333	L		3	4				0.5	15
58	F	4.83333	R							0	0
58	F	4.83333	L			2				0	0
59	F	2.16667	R							2.75	87
59	F	2.16667	L						2	1.75	90
60	F	4	R			2				0.75	40
60	F	4	L							0.75	175
61	F	3.25	R		2					1.5	75
61	F	3.25	L		2					1.25	85
62	M	1.83333	R							0.5	99
62	M	1.83333	L			2				0.75	98
63	F	2.41667	R					2		0.75	87
63	F	2.41667	L							1	99
64	F	2.41667	R							1.25	142
64	F	2.41667	L		2					0.75	83
65	M	4.5	R							0.5	60
65	M	4.5	L	1						0	0
66	M	2.66667	R			2			2	1	87
66	M	2.66667	L			2				0.25	68
67	F	2	R		5			2		2.25	86
67	F	2	L							0.75	80
68	M	1.58333	R	2		2		2		0.25	174
68	M	1.58333	L	2	10					0.5	83
69	F	5.91667	R				2			0.5	25
69	F	5.91667	L							0	0
70	F	2	R							0.25	28
70	F	2	L			2				0.5	101
71	F	2.83333	R		3					0.25	114
71	F	2.83333	L							0.5	58
72	F	3.83333	R							0.5	145
72	F	3.83333	L	2						1	95
73	M	1	R							0.25	11
73	M	1	L	3						0.25	46
74	M	2.41667	R							0.5	28
74	M	2.41667	L			2				0.5	158
75	M	2.58333	R		2					0.75	90
75	M	2.58333	L							0.75	89
76	F	1	R							1	86
76	F	1	L	4	1	1				0.75	86
77	F	2.25	R			1		1	1	1	15
77	F	2.25	L		10			2		1	12
78	F	5	R							0.75	90
78	F	5	L		3					0.5	110
79	F	1.5	R		2					1.5	91
79	F	1.5	L			2	4			0.75	104
80	F	2.16667	R							0.5	78
80	F	2.16667	L			5				1.5	66
81	F	1.41667	R							2	88
81	F	1.41667	L	3						1.5	106
82	M	2.83333	R							0.5	148
82	M	2.83333	L	3		1			2	0.25	111
83	M	3.75	R					1		0.5	80
83	M	3.75	L							0.75	70
84	M	4.91667	R						5	0.25	115
84	M	4.91667	L							0	0
85	F	2.33333	R							0.25	61
85	F	2.33333	L			2	2			0.5	86
86	M	1.33333	R							0.25	33
86	M	1.33333	L	2						0.5	121
87	F	1.16667	R		2					1	177
87	F	1.16667	L			1				1.5	171
88	F	2.16667	R				1	1	1	1.5	88
88	F	2.16667	L			1	1	1	1	0.5	103
89	F	5.75	R	8						0.75	85
89	F	5.75	L	10						0	0
90	F	2.33333	R	2						0.25	49
90	F	2.33333	L							0.5	159
91	M	1.66667	R							1	72
91	M	1.66667	L	3						1.25	75
92	M	1.08333	R							0.25	30
92	M	1.08333	L						3	0.75	88
93	F	1	R							0.5	96
93	F	1	L			2				1.25	152
94	F	2.16667	R		2					0.75	80
94	F	2.16667	L		2					1.5	180
95	M	2.25	R	2		1				0.25	155
95	M	2.25	L							0.5	100
96	M	2.58333	R					3		0.75	99
96	M	2.58333	L							1	75
97	F	1.75	R		1					0.5	18
97	F	1.75	L		2					1	94
98	F	3.16667	R							1	85
98	F	3.16667	L		1					1	85
99	F	1.41667	R		5					1.75	173
99	F	1.41667	L							1.5	5
100	F	2.25	R							0.25	121
100	F	2.25	L			2				0.5	28
101	F	2.25	R							0.25	103
101	F	2.25	L	3						1	87
102	M	2.5	R			1				0.5	106
102	M	2.5	L	4						0.75	88
103	M	2.75	R							0	0
103	M	2.75	L	2		2				0.25	86
104	F	1.25	R					3		0.5	30
104	F	1.25	L	3		3		3		0.5	95
105	M	2.08333	R							1.5	84
105	M	2.08333	L			2	9			1.75	90
106	M	2.25	R	4						1	94
106	M	2.25	L							1	75
107	F	4.75	R		4					1	85
107	F	4.75	L							1.5	85
108	F	2.33333	R							0.5	90
108	F	2.33333	L					4		1.5	90
109	M	1.08333	R							1.5	80
109	M	1.08333	L		1				2	0.25	87
110	F	1.41667	R		3			3		1	112
110	F	1.41667	L		1					1	82
111	F	1.08333	R							0.25	152
111	F	1.08333	L			2				0.75	76
112	F	1.91667	R							1	92
112	F	1.91667	L		3		5			1	79
113	M	3.33333	R		1					0.75	163
113	M	3.33333	L		5					1	5
114	M	4.5	R							0.25	30
114	M	4.5	L	3						0.5	80
115	M	2	R	3		1		1	1	0.75	93
115	M	2	L							1	94
116	F	4.75	R							0.5	75
116	F	4.75	L				5			0.5	115
117	M	1.25	R							1.25	91
117	M	1.25	L					5		1	85
118	F	1	R							0.5	74
118	F	1	L		2					1.25	114
119	M	3.83333	R				4			1.25	95
119	M	3.83333	L							1.75	75
120	M	3.33333	R			2				0	0
120	M	3.33333	L			2				0.25	85
121	F	3.66667	R		2					0.25	165
121	F	3.66667	L					3		0	0
122	F	4.41667	R				2		4	1.5	75
122	F	4.41667	L						2	0.5	80
123	F	2.08333	R			2				1.75	3
123	F	2.08333	L							1.25	3
124	F	4	R							1.5	85
124	F	4	L		3					3	90
125	M	4.83333	R							0.5	60
125	M	4.83333	L	2						0	0
126	F	4.66667	R		1	1				0.5	20
126	F	4.66667	L							0	0
127	F	3.75	R			1	1	1	1	2.25	90
127	F	3.75	L	1	2	1	3		1	0.75	80
128	M	4.41667	R	3						0	0
128	M	4.41667	L							0	0
129	F	2.16667	R		4		3			1.5	92
129	F	2.16667	L			1				0.75	100
130	F	2.08333	R		2					0.25	27
130	F	2.08333	L		1					1	145
131	M	2.83333	R		4					0.5	180
131	M	2.83333	L							0.75	40
132	M	2.16667	R					2		0.25	73
132	M	2.16667	L							0.25	17
133	M	5.58333	R			4				1	70
133	M	5.58333	L							1	90
134	M	1.25	R					5		0.75	109
134	M	1.33333	L							1	96
135	M	1.25	R			1	1	1		0.5	76
135	M	1.33333	L			3		1		0.75	87
136	M	1.41667	R		3					1.25	108
136	M	1.41667	L							1.25	94
137	F	2.75	R	3						0.75	76
137	F	3.83333	L					5		1.5	80
138	F	2.75	R	6						1.25	37
138	F	3.83333	L							2	90
139	F	5.33333	R						5	0.5	105
139	F	5.33333	L							0	0
140	M	1.83333	R				4		2	0.75	178
140	M	1.83333	L							0.5	161
141	F	3.16667	R		3					1.25	70
141	F	3.16667	L							0.75	105
142	F	3.25	R							0.5	75
142	F	3.25	L						5	0.75	95
143	M	2.75	R				8			0.5	142
143	M	2.75	L							0.25	98
144	M	4.25	R		3		1			0.75	65
144	M	4.25	L			2	2			0.25	45
145	F	3.08333	R							2	10
145	F	3.08333	L				5	2	2	1.75	145
146	F	2.08333	R		2			2		1.75	90
146	F	2.08333	L		1					2	95
147	F	3.33333	R			2				1.75	95
147	F	3.33333	L		3					1	90
148	F	2.16667	R							0.25	78
148	F	2.16667	L			2				0.75	97
149	F	4.41667	R			1		2		0	0
149	F	4.41667	L		5					0.25	5
150	F	3.25	R			2				1	1
150	F	3.25	L							0.75	115
151	M	2.58333	R							0.25	50
151	M	2.58333	L	3		2				1.5	170
152	M	3.08333	R							0.75	85
152	M	3.08333	L	6						2	70
153	F	2.5	R							0.75	85
153	F	2.5	L		2					0.5	160
154	M	1.91667	R	3		2			2	2.5	99
154	M	1.91667	L		1					1.5	82
155	M	2	R						3	0.25	83
155	M	2	L		1		1	1	2	1.25	91
156	M	3.25	R						7	0.5	75
156	M	3.25	L							0	0
157	M	3.66667	R			4				0.75	80
157	M	3.66667	L							0.25	110
158	F	2.75	R	1						0.5	89
158	F	2.75	L							0.5	93
159	M	3.5	R							0.5	170
159	M	3.5	L		4					0	0
160	F	2.16667	R			2				1.25	93
160	F	2.16667	L				3			1.25	88
161	F	0.5	R							2	85
161	F	0.5	L	2						1.75	99
162	F	1.16667	R	5						1	156
162	F	1.16667	L							0.5	19
163	M	1.66667	R							0.75	159
163	M	1.66667	L		5		3			1	46
164	M	1.91667	R							0.5	97
164	M	1.91667	L		1					0.75	66
165	F	4.08333	R	3		1				3	90
165	F	4.08333	L			2				4.75	85
166	M	3.58333	R							0.25	90
166	M	3.58333	L			2				1.5	95
167	F	2.33333	R							0.75	80
167	F	2.33333	L					3		0.5	91
168	F	5.83333	R							0	0
168	F	5.83333	L	5						0.75	10
169	M	1	R		2					1.25	114
169	M	1	L							0.25	16
170	F	2	R							1.5	85
170	F	2	L			2				0.5	105
171	M	5.16667	R				1			0	0
171	M	5.16667	L		1					0.5	15
172	M	3.91667	R					2		1.5	95
172	M	3.91667	L							1	90
173	F	4.83333	R		4			1		0.5	115
173	F	4.83333	L							0.25	60
174	M	4	R							1	80
174	M	4	L	2						0.75	90
175	M	5.16667	R		2					0	0
175	M	5.16667	L							0.5	65
176	F	2.41667	R						2	0.5	85
176	F	2.41667	L					1		0.25	54
177	F	2.66667	R		2	8				1.75	77
177	F	2.66667	L							0.75	7
178	M	5.83333	R							0	0
178	M	5.83333	L				4			0	0
179	M	1	R							1	100
179	M	1	L			2				0.25	103
180	M	3	R			1	7			0	0
180	M	3	L		1	2	5			0.5	30
181	F	3.16667	R						2	0.5	39
181	F	3.16667	L					2		0.5	153
182	M	1.83333	R	3						2.5	95
182	M	1.83333	L							2	85
183	F	2.16667	R					1	2	1.5	142
183	F	2.16667	L							0.5	16
184	M	1.66667	R							1	93
184	M	1.66667	L	2		2				1	65
185	F	2.75	R		7					0.75	131
185	F	2.75	L							0.75	90
186	F	4.16667	R							0.75	95
186	F	4.16667	L				5			0.75	95
187	F	4.16667	R						5	0.75	95
187	F	4.16667	L							0.5	75
188	M	5.33333	R							0.25	170
188	M	5.33333	L					10		0.75	110
189	F	2.5	R				5		3	1	107
189	F	2.5	L			2	3		3	0.75	86
190	F	3.08333	R							0.25	163
190	F	3.08333	L	3						0.5	83
191	M	5.08333	R							0.75	65
191	M	5.08333	L	10						0.25	95
192	F	3.5	R		1	1		3		1.25	155
192	F	3.5	L			1				0.5	35
193	M	4.16667	R							0.5	125
193	M	4.16667	L			3				1	80
194	M	1	R							0.5	60
194	M	1	L					3		1.25	80
195	F	2.5	R	1		1	5			0.75	92
195	F	2.5	L	1	1	1			3	0.75	90
196	M	2.5	R	2						0.75	97
196	M	2.5	L			1				0.75	61
197	M	1.91667	R		2	1				0.75	72
197	M	1.91667	L							0.25	171
198	F	2.58333	R							1.5	81
198	F	2.58333	L				8			1.25	102
199	F	3	R		2			2		0.5	85
199	F	3	L							0.5	160
200	M	2.16667	R							0.25	13
200	M	2.16667	L			2				0.5	136
201	M	1.58333	R			2				0.75	139
201	M	1.58333	L							1.25	48
202	F	3.91667	R							1	180
202	F	3.91667	L	2						2.5	85
203	F	2.91667	R	2						1	96
203	F	2.91667	L							1	90
204	F	2.66667	R						2	0.75	155
204	F	2.66667	L							0.25	38
205	M	5.5	R				10			0.75	80
205	M	5.5	L							0.25	50
206	F	5.66667	R			7				0.5	85
206	F	5.66667	L							0.75	100
207	M	4.08333	R							0.25	65
207	M	4.08333	L						4	1.5	107
208	M	4	R							1	1
208	M	4	L					5		1	85
209	M	3.08333	R			5				0.5	50
209	M	3.08333	L							0.25	10
210	F	1.41667	R						1	1.5	180
210	F	1.41667	L		2		7			0.5	173
211	M	4	R			2				0.5	90
211	M	4	L							1.25	75
212	M	3.83333	R						2	0.5	108
212	M	3.83333	L							0.5	85
213	F	2.16667	R		3			1		1.75	128
213	F	2.16667	L							1.25	85
214	M	4.91667	R			1	1			0	0
214	M	4.91667	L							0.5	55
215	F	3.16667	R							0.75	65
215	F	3.16667	L		4					1.75	90
216	M	2.91667	R		2					1.5	80
216	M	2.91667	L			2				1.5	85
217	F	4.66667	R							0.5	110
217	F	4.66667	L	2						0.25	115
218	M	5.75	R	5						0.5	175
218	M	5.75	L							0	0
219	M	2.08333	R	4			1			1	92
219	M	2.08333	L							0.5	147
220	F	3.66667	R			3			3	2	105
220	F	3.66667	L							2.75	80
221	M	2.08333	R		2					0.5	97
221	M	2.08333	L							0.5	85
222	F	4.08333	R				3			0	0
222	F	4.08333	L							0	0
223	M	0.5	R							2.25	93
223	M	0.5	L			3				2	103
224	M	1.08333	R			1			1	2.25	90
224	M	1.08333	L		2			2		1.5	69
225	F	4.5	R							1	170
225	F	4.5	L		5					0.75	35
226	F	3.5	R							0.5	80
226	F	3.5	L		3					0.25	70
227	M	1.25	R			2				1.75	130
227	M	1.25	L							0.75	10
228	F	1.75	R	2		2	3	2		1.75	125
228	F	1.75	L	2						1	83
229	F	3.66667	R		2			2		0.5	110
229	F	3.66667	L							0.25	90
230	F	1.25	R							0.25	174
230	F	1.25	L		2					0.75	178
231	M	4.33333	R							0.5	120
231	M	4.33333	L	2						0.25	75
232	M	5.41667	R					2		0.5	75
232	M	5.41667	L							0.5	115
233	F	3.66667	R		5					0.5	80
233	F	3.66667	L							0	0
234	M	2	R							1	91
234	M	2	L				2			0.75	95
235	F	2.08333	R			4				0.25	87
235	F	2.08333	L							0.5	104
236	F	4.08333	R							0	0
236	F	4.08333	L	3						0	0
237	F	2.91667	R							2.25	80
237	F	2.91667	L	3						2.25	90
238	F	1.33333	R			3				2.5	94
238	F	1.33333	L	2		3	2		2	3	93
239	M	5.08333	R					5		0.5	130
239	M	5.08333	L							0.5	100
240	F	5.91667	R					9	1	1	170
240	F	5.91667	L							0.5	15
241	F	2.41667	R		2					0.75	73
241	F	2.41667	L							0.5	120
242	F	3.91667	R				10			1	95
242	F	3.91667	L							0.5	80
243	F	1	R	5						1.75	105
243	F	1	L							2	92
244	M	2.16667	R					8		2.5	86
244	M	2.16667	L					2		1.5	86
245	F	2	R	2						0.25	111
245	F	2	L		1			2		1	132
246	F	4.25	R		5					0.5	105
246	F	4.25	L							0.75	75
247	M	4.83333	R				2			0.5	55
247	M	4.83333	L							1.75	105
248	F	5.5	R	2			2			0.75	85
248	F	5.5	L							0.5	20
249	M	5.33333	R							0	0
249	M	5.33333	L				2			0	0
250	M	4	R	3						0.5	100
250	M	4	L							0.25	95
251	F	1.83333	R					3	1	1	178
251	F	1.83333	L	1						1.25	3
252	F	4.91667	R							0	0
252	F	4.91667	L					3		1	15
253	F	2.75	R	3	3	2	3		2	0.5	47
253	F	2.75	L	2		2	2		2	0.25	107
254	F	3.83333	R			2				0.75	145
254	F	3.83333	L							0	0
255	M	2.91667	R			1			2	0.25	105
255	M	2.91667	L			1				0	0
256	F	4.66667	R					2		0	0
256	F	4.66667	L							0.25	70
257	F	1	R							0.5	35
257	F	1	L					4		0.5	85
258	F	2.83333	R	2						0	0
258	F	2.58333	L	2		2				0.5	80
259	F	2.83333	R							0.25	65
259	F	2.58333	L	2		4		2		1.25	80
260	F	5.33333	R	2			2			0.75	75
260	F	5.33333	L			3	8			0.5	80
261	F	5	R		4		2			1	1
261	F	5	L							0.5	80
262	F	2.75	R					7		0.75	16
262	F	2.75	L							0.5	118
263	M	4	R			1				1.25	155
263	M	4	L							0.75	50
264	M	2.5	R					5		0.5	4
264	M	2.5	L							0	0
265	F	4.66667	R							0	0
265	F	4.66667	L					3		0.75	110
266	F	2.08333	R		2				2	0.25	142
266	F	2.08333	L			3			2	1.75	177
267	F	4.66667	R			2	3			0.25	85
267	F	4.66667	L			5	2	2	2	1	85
268	F	2.33333	R							0.75	98
268	F	2.33333	L			2			1	1.25	80
269	M	1.83333	R							0.75	113
269	M	1.83333	L				2			0.5	16
270	M	3.25	R			2			8	0.5	130
270	M	3.25	L							0	0
271	F	2	R							1	175
271	F	2	L		5				2	1.5	176
272	F	3.33333	R							0	0
272	F	3.33333	L				4			0.75	145
273	F	2.16667	R							0.5	59
273	F	2.16667	L	2		3		1		0.75	13
274	F	2.5	R							0.25	132
274	F	2.5	L						2	0.5	82
275	M	2.41667	R							0.75	63
275	M	2.41667	L				4			0.25	49
276	M	2.25	R		4			2		0.75	94
276	M	2.25	L				3			1	101
277	F	2	R			2	3	2		0.5	78
277	F	2	L							0.5	22
278	F	1.41667	R							1.5	180
278	F	1.41667	L		2					0.5	25
279	F	1.41667	R	3		2		4		0.75	76
279	F	1.41667	L		2					1	90
280	F	1.75	R			10	5			1.5	96
280	F	1.75	L	5			1		4	0.5	9
281	F	1.08333	R							1	83
281	F	1.08333	L			2				1.25	90
282	F	3.5	R							0.75	25
282	F	3.5	L		7					1	10
283	M	4.58333	R							0.75	10
283	M	4.58333	L			1	1			1.25	5
284	F	2.91667	R							1.5	79
284	F	2.91667	L			6				2.75	92
285	F	3.91667	R							1.75	85
285	F	3.91667	L	2					2	1.75	80
286	F	2.5	R		9					1.25	145
286	F	2.5	L							0.5	51
287	F	0.5	R							0.5	10
287	F	0.5	L	5						1	19
288	M	3.16667	R		1					0.75	110
288	M	3.16667	L					3		1	95
289	M	3.58333	R	2	4			3		0.75	105
289	M	3.58333	L				2		2	0	0
290	M	2.16667	R			1			1	1.5	107
290	M	2.16667	L							1.25	83
291	F	2.08333	R		1					0.5	175
291	F	2.08333	L		2					1	177
292	F	1.58333	R	2	3		1	1	1	75	144
292	F	1.58333	L							0.5	78
293	F	3.16667	R	3						1	95
293	F	3.16667	L							0.75	85
294	F	3.75	R					3		0.5	100
294	F	3.75	L							0	0
295	F	1	R		7					1.5	74
295	F	1	L							0.75	176
296	M	5.75	R			4			1	0.75	65
296	M	5.75	L							0	0
297	F	5.5	R							0.5	95
297	F	5.5	L	2		1				1	85
298	F	2	R							0.5	103
298	F	2	L		2	1				1	92
299	M	3	R	2	2	2				1.25	1.25
299	M	3	L		2（2）	2（2）				0.75	100
300	F	2.5	R				3			1	157
300	F	2.5	L						2	0.75	102
301	M	3.33333	R							0.25	102
301	M	3.33333	L		2					0.25	5
302	M	1.83333	R							0.75	115
302	M	1.83333	L	4						0.5	71
303	F	2.83333	R							0	0
303	F	2.83333	L		2					0.75	175
304	M	3.58333	R		5					0	0
304	M	3.58333	L							0	0
305	F	1.66667	R		10					1.75	111
305	F	1.66667	L							1.25	89
306	M	2.33333	R		2					0.5	100
306	M	2.33333	L							0.5	81
307	F	1.91667	R				2			0.75	101
307	F	1.91667	L	6		2		2		0.75	93
308	F	3.08333	R							0.75	71
308	F	3.08333	L	6						0.75	77
309	F	1.91667	R		4					0.5	141
309	F	1.91667	L							1.25	118
310	F	3.91667	R			5			4	1.5	80
310	F	3.91667	L							0	0
311	F	2.41667	R		1					0.25	153
311	F	2.41667	L			1				0.25	82
312	F	1.58333	R							0.5	105
312	F	1.58333	L			1	2	4		0.5	55
313	M	1.25	R		2					0.75	161
313	M	1.25	L							0.25	175
314	F	1.16667	R							0.75	6
314	F	1.16667	L		3					0.75	72
315	F	4.83333	R							0	0
315	F	4.83333	L	2						0	0
316	F	4.33333	R							0.25	100
316	F	3.75	L							0.5	75
317	F	4.33333	R	3						0.75	75
317	F	3.75	L					3		0.25	85
318	M	2.58333	R							0.5	25
318	M	2.58333	L			2			2	0.5	139
319	M	1.08333	R							1	116
319	M	1.08333	L	2				3		0.75	88
320	M	1.25	R		4					0.25	105
320	M	1.25	L			4			1	1.5	124
321	M	1	R							0.25	83
321	M	1	L	2						1	153
322	M	2.66667	R		6					1.75	120
322	M	2.66667	L							1	85
323	F	2.33333	R		5					1.75	90
323	F	2.33333	L			3				1.25	94
324	M	2.41667	R							0.5	82
324	M	2.41667	L				3			0.5	48
325	M	1.33333	R				3			1	87
325	M	1.33333	L				4			0.5	83
326	F	2.33333	R							0.5	72
326	F	2.33333	L					3		0.5	19
327	F	5.16667	R							0	0
327	F	5.16667	L					3		0.25	100
328	F	2.66667	R							0.75	113
328	F	2.66667	L		5			5		0.25	83
329	M	2.5	R							1	118
329	M	2.5	L			3				1.75	154
330	M	1.58333	R		7					2.25	84
330	M	1.58333	L							1	87
331	M	1	R		3					2.25	92
331	M	1	L							1.25	85
332	M	1.33333	R						2	0.75	89
332	M	1.33333	L				4	2	2	0.75	19
333	M	1.41667	R		3	2				1	86
333	M	1.41667	L							0.75	90
334	F	1.75	R							0.25	162
334	F	1.75	L		3					0.25	31
335	F	1.41667	R							0.5	84
335	F	1.41667	L	2	2			2		2.75	1
336	F	3.08333	R			4				0.25	40
336	F	3.08333	L				3			0	0
337	F	0.5	R		2					0.5	116
337	F	0.5	L							0.25	34
338	M	0.5	R							1	93
338	M	0.5	L	10						1.75	20
339	M	2.75	R		6					1.75	90
339	M	2.75	L							0.25	83
340	F	1.75	R				5			1.5	35
340	F	1.75	L							0.75	91
341	F	1.75	R		5			5		1.25	112
341	F	1.75	L						2	1.25	100
342	M	1.66667	R		4					2	104
342	M	1.66667	L			2			2	1.25	79
343	M	3.91667	R							0.25	115
343	M	3.91667	L				3			0	0
344	F	4.75	R	2						2.25	90
344	F	4.75	L			2			3	2.25	90
345	M	2.75	R		2					0.75	146
345	M	2.75	L							1	91
346	F	3.08333	R							0.5	70
346	F	3.08333	L	2						0.5	65
347	F	3.08333	R							0.5	30
347	F	3.08333	L		8					1.5	20
348	F	2.16667	R			2			3	0.5	77
348	F	2.16667	L			1				0.5	64
349	M	3.91667	R						4	2	91
349	M	3.91667	L							1.25	91
350	F	3	R							0.25	120
350	F	3	L	5						0.25	35
351	F	3.5	R							0	0
351	F	3.5	L	3						0	0
352	F	3.58333	R							0.75	50
352	F	3.58333	L	5						1	105
353	F	0.5	R		2					1.25	101
353	F	0.5	L							1.5	80
354	M	5.16667	R							0.5	80
354	M	5.16667	L			6				1	110
355	M	5.33333	R							1.5	90
355	M	5.33333	L			3				0.75	80
356	M	4.66667	R				2			0.5	101
356	M	4.66667	L							0.25	28
357	F	4.5	R							1	90
357	F	4.5	L						4	1.5	90
358	F	2.91667	R							0	0
358	F	2.91667	L					2		1	89
359	F	1.41667	R							0.25	73
359	F	1.41667	L		2				4	0.5	45
360	F	2.91667	R		5			2		1	150
360	F	2.91667	L							0.25	40
361	F	3.58333	R			2				0.5	0.5
361	F	3.58333	L			2				0	0
362	F	1.58333	R							1.25	85
362	F	1.58333	L	4						0.5	95
363	F	1	R							0.5	141
363	F	1	L			2				0.25	103
364	M	3.41667	R							0.5	65
364	M	3.41667	L		5					0.5	60
365	M	3.33333	R		1					0	0
365	M	3.33333	L					2		0.25	80
366	M	1.83333	R							0.5	99
366	M	1.83333	L			2				0.5	125
367	F	2.16667	R							2	87
367	F	1.91667	L							1.5	90
368	F	2.16667	R	9			4			2	75
368	F	1.91667	L			2	2			1.5	87
369	F	5.33333	R							0.5	145
369	F	5.33333	L	4						0.5	65
370	M	2	R							0.5	92
370	M	2	L			4				0.75	94
371	F	2.66667	R							1	85
371	F	2.66667	L				2	2		1.75	100
372	F	1.41667	R		5					1	172
372	F	1.41667	L		1					0.5	44
373	F	2.83333	R							0.75	13
373	F	2.83333	L			2				0.75	144
374	F	1.5	R							0.25	85
374	F	1.5	L			2				1	110
375	F	2.41667	R			1	2			0.5	61
375	F	2.41667	L		4					0.5	12
376	F	1.66667	R		1		4		2	1.25	90
376	F	1.66667	L			2				1.5	94
377	F	3.75	R				5			0.5	140
377	F	3.75	L							0	0
378	M	2.58333	R			6				1	52
378	M	2.58333	L							0.25	77
379	F	4.08333	R		3					1.5	95
379	F	4.08333	L							0.5	45
380	F	3.58333	R							0	0
380	F	3.58333	L			3				0.75	40
381	M	1.58333	R							0.75	148
381	M	1.58333	L				5			0.75	175
382	M	2	R				4	1		1	92
382	M	2	L							1.5	85
383	M	2.16667	R							2.25	80
383	M	2.16667	L	5						0.75	97
384	F	4.5	R	2						0.75	80
384	F	4.5	L							0.75	25
385	M	2.33333	R							0.5	58
385	M	2.33333	L				3			0.5	102
386	M	1.08333	R		2					1.25	90
386	M	1.08333	L							0.75	77
387	F	2.66667	R							0.5	73
387	F	2.66667	L			3			2	1.75	93
388	M	4.08333	R							0.5	120
388	M	4.08333	L						9	0.5	15
389	F	1.75	R							0.5	119
389	F	1.75	L		3					1.5	77
390	M	2.41667	R							0.5	102
390	M	2.41667	L		3			4		0.5	92
391	M	3.25	R							0.5	140
391	M	3.25	L		3					1	85
392	F	4.33333	R		3			1	1	0.75	170
392	F	4.33333	L		10					1.25	20
393	M	4.16667	R							0.5	90
393	M	4.16667	L					3		1	85
394	F	4.08333	R						5	0.5	90
394	F	4.08333	L							0.25	90
395	M	1.33333	R	1	1	1	3			0.75	88
395	M	1.33333	L	1		1	3	2		0.5	87
396	F	2.66667	R				5			0.75	107
396	F	2.66667	L				8			0.75	81
397	F	1.41667	R		2					1	96
397	F	1.41667	L							1	85
398	F	2.41667	R			1				0.5	139
398	F	2.41667	L			5				1	18
